# Supplementary material for: Improving the Efficacy of Mesenchymal Stem/Stromal-Based Therapy for Treatment of Inflammatory Bowel Diseases
Source: Biomedicines. 2021 Oct 20;9(11):1507. doi: 10.3390/biomedicines9111507 (PMC8615066; doi:10.3390/biomedicines9111507)
Supplement: Supplementary file 1 [file biomedicines-09-01507-s001.zip]

Archive with 8 entries (7 files):
- biomedicines-1399337-suppl 2/
- biomedicines-1399337-suppl 2/Supplementary References_proofreading.pdf
- biomedicines-1399337-suppl 2/Supplementary Table S1_proofreading.pdf
- biomedicines-1399337-suppl 2/Supplementary Table S2_proofreading.pdf
- biomedicines-1399337-suppl 2/Supplementary Table S3_proofreading.pdf
- biomedicines-1399337-suppl 2/Supplementary Table S4_proofreading.pdf
- biomedicines-1399337-suppl 2/Supplementary Table S5_proofreading.pdf
- biomedicines-1399337-suppl 2/Supplementary Table S6_proofreading.pdf
